# Supplementary material for: Raman Spectroscopic and Sensory Evaluation of Cocoa Liquor Prepared with Ecuadorian Cocoa Beans Treated with Gamma Irradiation or Induced Electromagnetic Field Fermentation
Source: Foods. 2023 Oct 26;12(21):3924. doi: 10.3390/foods12213924 (PMC10647436; doi:10.3390/foods12213924)
Supplement: Supplementary file 1 [file foods-12-03924-s001.zip]

Archive with 1 entries (1 files):
- foods-2607990-supplementary.pdf
